# Supplementary material for: Rif2 protects Rap1-depleted telomeres from MRX-mediated degradation in Saccharomyces cerevisiae
Source: eLife. 2022 Jan 19;11:e74090. doi: 10.7554/eLife.74090 (PMC8791636; doi:10.7554/eLife.74090)
Supplement: Figure 1—source data 2. [file elife-74090-fig1-data2.zip]

Archive with 16 entries (15 files):
- Fig1-source data2/
- __MACOSX/._Fig1-source data2
- Fig1-source data2/Fig1B-source data_labeled.tif
- __MACOSX/Fig1-source data2/._Fig1B-source data_labeled.tif
- Fig1-source data2/.DS_Store
- __MACOSX/Fig1-source data2/._.DS_Store
- Fig1-source data2/Fig1E-source data.tiff
- __MACOSX/Fig1-source data2/._Fig1E-source data.tiff
- Fig1-source data2/Fig1E-source data_labeled.jpeg
- __MACOSX/Fig1-source data2/._Fig1E-source data_labeled.jpeg
- Fig1-source data2/Fig1C-source data_labeled.tif
- __MACOSX/Fig1-source data2/._Fig1C-source data_labeled.tif
- Fig1-source data2/Fig1C-source data.tif
- __MACOSX/Fig1-source data2/._Fig1C-source data.tif
- Fig1-source data2/Fig1B-source data.tif
- __MACOSX/Fig1-source data2/._Fig1B-source data.tif
