# Supplementary material for: Rif2 protects Rap1-depleted telomeres from MRX-mediated degradation in Saccharomyces cerevisiae
Source: eLife. 2022 Jan 19;11:e74090. doi: 10.7554/eLife.74090 (PMC8791636; doi:10.7554/eLife.74090)
Supplement: Figure 4—source data 2. [file elife-74090-fig4-data2.zip]

Archive with 6 entries (5 files):
- Fig4-source data2/
- __MACOSX/._Fig4-source data2
- Fig4-source data2/Fig4-figsupp1-source data.tif
- __MACOSX/Fig4-source data2/._Fig4-figsupp1-source data.tif
- Fig4-source data2/Fig4-figsupp1-source data_labeled.tif
- __MACOSX/Fig4-source data2/._Fig4-figsupp1-source data_labeled.tif
