# Supplementary material for: Rif2 protects Rap1-depleted telomeres from MRX-mediated degradation in Saccharomyces cerevisiae
Source: eLife. 2022 Jan 19;11:e74090. doi: 10.7554/eLife.74090 (PMC8791636; doi:10.7554/eLife.74090)
Supplement: Figure 5—source data 1. [file elife-74090-fig5-data1.zip]

Archive with 24 entries (23 files):
- Fig5-source data1/
- __MACOSX/._Fig5-source data1
- Fig5-source data1/Fig5B-source data_labeled.tif
- __MACOSX/Fig5-source data1/._Fig5B-source data_labeled.tif
- Fig5-source data1/.DS_Store
- __MACOSX/Fig5-source data1/._.DS_Store
- Fig5-source data1/Fig5A-source data.tif
- __MACOSX/Fig5-source data1/._Fig5A-source data.tif
- Fig5-source data1/Fig5A-source data_labeled.tif
- __MACOSX/Fig5-source data1/._Fig5A-source data_labeled.tif
- Fig5-source data1/Fig5Bi-source data.tif
- __MACOSX/Fig5-source data1/._Fig5Bi-source data.tif
- Fig5-source data1/Fig5-fig supp1-source data.tif
- __MACOSX/Fig5-source data1/._Fig5-fig supp1-source data.tif
- Fig5-source data1/Fig5-fig supp-source data_labeled.tif
- __MACOSX/Fig5-source data1/._Fig5-fig supp-source data_labeled.tif
- Fig5-source data1/Fig5C-source data.tif
- __MACOSX/Fig5-source data1/._Fig5C-source data.tif
- Fig5-source data1/Fig5C-source data_labeled.tif
- __MACOSX/Fig5-source data1/._Fig5C-source data_labeled.tif
- Fig5-source data1/Fig5-fig supp2-source data.tif
- __MACOSX/Fig5-source data1/._Fig5-fig supp2-source data.tif
- Fig5-source data1/Fig5Bii-source data.tif
- __MACOSX/Fig5-source data1/._Fig5Bii-source data.tif
