# Supplementary material for: Rif2 protects Rap1-depleted telomeres from MRX-mediated degradation in Saccharomyces cerevisiae
Source: eLife. 2022 Jan 19;11:e74090. doi: 10.7554/eLife.74090 (PMC8791636; doi:10.7554/eLife.74090)
Supplement: Figure 6—source data 2. [file elife-74090-fig6-data2.zip]

Archive with 14 entries (13 files):
- Fig6-source data2/
- __MACOSX/._Fig6-source data2
- Fig6-source data2/.DS_Store
- __MACOSX/Fig6-source data2/._.DS_Store
- Fig6-source data2/Fig6B-source data.tif
- __MACOSX/Fig6-source data2/._Fig6B-source data.tif
- Fig6-source data2/Fig6BD-source data_labeled.tif
- __MACOSX/Fig6-source data2/._Fig6BD-source data_labeled.tif
- Fig6-source data2/Fig6D-source data.tif
- __MACOSX/Fig6-source data2/._Fig6D-source data.tif
- Fig6-source data2/Fig6-figsupp1-source data_labeled.tif
- __MACOSX/Fig6-source data2/._Fig6-figsupp1-source data_labeled.tif
- Fig6-source data2/Fig6-figsupp1-source data.tif
- __MACOSX/Fig6-source data2/._Fig6-figsupp1-source data.tif
