# Supplementary material for: Rif2 protects Rap1-depleted telomeres from MRX-mediated degradation in Saccharomyces cerevisiae
Source: eLife. 2022 Jan 19;11:e74090. doi: 10.7554/eLife.74090 (PMC8791636; doi:10.7554/eLife.74090)
Supplement: Figure 7—source data 1. [file elife-74090-fig7-data1.zip]

Archive with 12 entries (11 files):
- Fig7-source data1/
- __MACOSX/._Fig7-source data1
- Fig7-source data1/.DS_Store
- __MACOSX/Fig7-source data1/._.DS_Store
- Fig7-source data1/Fig7A-source data_labeled.tif
- __MACOSX/Fig7-source data1/._Fig7A-source data_labeled.tif
- Fig7-source data1/Fig7A-source data.tif
- __MACOSX/Fig7-source data1/._Fig7A-source data.tif
- Fig7-source data1/Fig7-figsupp1-source data_labeled.tif
- __MACOSX/Fig7-source data1/._Fig7-figsupp1-source data_labeled.tif
- Fig7-source data1/Fig7-figsupp1-source data.tif
- __MACOSX/Fig7-source data1/._Fig7-figsupp1-source data.tif
